# Supplementary material for: Infestation Pattern and Population Dynamics of the Tropical Bed Bug, Cimex hemipterus (F.) (Hemiptera: Cimicidae) Based on Novel Microsatellites and mtDNA Markers
Source: Insects. 2020 Jul 25;11(8):472. doi: 10.3390/insects11080472 (PMC7469168; doi:10.3390/insects11080472)
Supplement: Supplementary file 1 [file insects-11-00472-s001.zip]

Archive with 11 entries (10 files):
- insects-875826-supplementary_proof_revised/
- insects-875826-supplementary_proof_revised/desktop.ini
- insects-875826-supplementary_proof_revised/Supplementary Figure S1.docx
- insects-875826-supplementary_proof_revised/Supplementary Figure S2.docx
- insects-875826-supplementary_proof_revised/Supplementary Figure S3.docx
- insects-875826-supplementary_proof_revised/Supplementary Table S1_rev.docx
- insects-875826-supplementary_proof_revised/Supplementary Table S2_rev.docx
- insects-875826-supplementary_proof_revised/Supplementary Table S3_rev.docx
- insects-875826-supplementary_proof_revised/Supplementary Table S4_rev.docx
- insects-875826-supplementary_proof_revised/Supplementary Table S5_rev.xls
- insects-875826-supplementary_proof_revised/Supplementary Table S6_rev.docx
